# Supplementary material for: The Experiences and Perspectives of Persons with Prostate Cancer and Their Partners: A Qualitative Evidence Synthesis Using Meta-Ethnography
Source: Healthcare (Basel). 2024 Jul 27;12(15):1490. doi: 10.3390/healthcare12151490 (PMC11311449; doi:10.3390/healthcare12151490)
Supplement: Supplementary file 1 [file healthcare-12-01490-s001.zip]

Archive with 1 entries (1 files):
- healthcare-3003740-supplementary.pdf
